# Supplementary material for: Single-Cell DNA Methylome Sequencing and Bioinformatic Inference of Epigenomic Cell-State Dynamics
Source: Cell Rep. 2015 Feb 26;10(8):1386–97. doi: 10.1016/j.celrep.2015.02.001 (PMC4542311; doi:10.1016/j.celrep.2015.02.001)
Supplement: Table S1. Summary Statistics for the Methylome Sequencing Experiments, Related to Figure 1 [file mmc2.xlsx]

## Sheet: Table S1
ID	Species	Experiment	poolID	uniqueID	Cell_type	Cell_number	Replicate	Instrument_model	Read_length	Single_or_paired	Pool Sequenced Reads	Sample Assigned Reads	Sample Analyzable Reads	CpG Measurements	Unique CpGs Covered
1	Human	Azacytidine treatment	28	K562.1_2	K562	1 cell	2	Illumina Hiseq 2000	100	paired-end	18466690	4700872	1003227	1920320	1783608
2	Human	Azacytidine treatment	29	K562.1_3	K562	1 cell	3	Illumina Hiseq 2000	100	paired-end	15272887	4236935	607281	1207973	1136129
3	Human	Azacytidine treatment	110	K562.1_6	K562	1 cell	6	Illumina Hiseq 2000	100	paired-end	16437764	2946419	739943	1434026	1359550
4	Human	Azacytidine treatment	111	K562.1_7	K562	1 cell	7	Illumina Hiseq 2000	100	paired-end	15545186	3674786	549778	1090712	1037978
5	Human	Azacytidine treatment	112	K562.1_8	K562	1 cell	8	Illumina Hiseq 2000	100	paired-end	16901422	5814207	1271481	2715399	2484779
6	Human	Azacytidine treatment	123	K562.1_SC3	K562	1 cell	SC3	Illumina Hiseq 2000	100	paired-end	20277027	20257553	828045	1698553	1556713
7	Human	Azacytidine treatment	39	K562.4_1	K562	4 cells	1	Illumina Hiseq 2000	100	paired-end	57529275	47143919	6241282	12148349	9094724
8	Human	Azacytidine treatment	79	K562.4_2	K562	4 cells	2	Illumina Hiseq 2000	100	paired-end	12979263	10883427	3110629	6261622	5291976
9	Human	Azacytidine treatment	80	K562.4_3	K562	4 cells	3	Illumina Hiseq 2000	100	paired-end	15986928	12755309	2456476	4743232	4157401
10	Human	Azacytidine treatment	83	K562.4_6	K562	4 cells	6	Illumina Hiseq 2000	100	paired-end	15914325	13423797	2785834	5360705	4631885
11	Human	Azacytidine treatment	84	K562.4_7	K562	4 cells	7	Illumina Hiseq 2000	100	paired-end	17089566	14138709	2864035	5631765	4832759
12	Human	Azacytidine treatment	32	K562_Aza_48h.1_1	K562_Aza_48h	1 cell	1	Illumina Hiseq 2000	100	paired-end	17575441	7285649	588254	1056924	998793
13	Human	Azacytidine treatment	33	K562_Aza_48h.1_2	K562_Aza_48h	1 cell	2	Illumina Hiseq 2000	100	paired-end	19714673	4222870	741873	1437157	1359296
14	Human	Azacytidine treatment	103	K562_Aza_48h.1_4	K562_Aza_48h	1 cell	4	Illumina Hiseq 2000	100	paired-end	16020026	3306072	677392	1302232	1234209
15	Human	Azacytidine treatment	104	K562_Aza_48h.1_5	K562_Aza_48h	1 cell	5	Illumina Hiseq 2000	100	paired-end	17192956	3696610	738763	1453984	1374935
16	Human	Azacytidine treatment	105	K562_Aza_48h.1_6	K562_Aza_48h	1 cell	6	Illumina Hiseq 2000	100	paired-end	13986795	4014479	860161	1742386	1633748
17	Human	Azacytidine treatment	114	K562_Aza_48h.1_SC1	K562_Aza_48h	1 cell	SC1	Illumina Hiseq 2000	100	paired-end	19945087	19922427	776336	1515935	1390426
18	Human	Azacytidine treatment	115	K562_Aza_48h.1_SC2	K562_Aza_48h	1 cell	SC2	Illumina Hiseq 2000	100	paired-end	20377652	20357005	863716	1764989	1630365
19	Human	Azacytidine treatment	116	K562_Aza_48h.1_SC3	K562_Aza_48h	1 cell	SC3	Illumina Hiseq 2000	100	paired-end	20096779	20074872	823806	1635208	1499556
20	Human	Azacytidine treatment	41	K562_Aza_48h.4_2	K562_Aza_48h	4 cells	2	Illumina Hiseq 2000	100	paired-end	52897124	36735895	2883437	5803139	4868529
21	Human	Azacytidine treatment	35	K562_Aza_96h.1_1	K562_Aza_96h	1 cell	1	Illumina Hiseq 2000	100	paired-end	17465765	3480458	541892	1048856	996069
22	Human	Azacytidine treatment	36	K562_Aza_96h.1_2	K562_Aza_96h	1 cell	2	Illumina Hiseq 2000	100	paired-end	17954157	5818781	1010614	1924420	1792032
23	Human	Azacytidine treatment	37	K562_Aza_96h.1_3	K562_Aza_96h	1 cell	3	Illumina Hiseq 2000	100	paired-end	20762888	7028638	1178761	2355952	2151943
24	Human	Azacytidine treatment	38	K562_Aza_96h.1_4	K562_Aza_96h	1 cell	4	Illumina Hiseq 2000	100	paired-end	15088295	3959849	681661	1481338	1387787
25	Human	Azacytidine treatment	107	K562_Aza_96h.1_5	K562_Aza_96h	1 cell	5	Illumina Hiseq 2000	100	paired-end	15119874	4722016	855687	1774914	1656956
26	Human	Azacytidine treatment	108	K562_Aza_96h.1_6	K562_Aza_96h	1 cell	6	Illumina Hiseq 2000	100	paired-end	15143464	5167112	826007	1650659	1545106
27	Human	Azacytidine treatment	109	K562_Aza_96h.1_7	K562_Aza_96h	1 cell	7	Illumina Hiseq 2000	100	paired-end	16760938	5122648	678896	1450226	1354144
28	Human	Azacytidine treatment	118	K562_Aza_96h.1_SC1	K562_Aza_96h	1 cell	SC1	Illumina Hiseq 2000	100	paired-end	13720729	13706606	697787	1396198	1320803
29	Human	Azacytidine treatment	119	K562_Aza_96h.1_SC2	K562_Aza_96h	1 cell	SC2	Illumina Hiseq 2000	100	paired-end	15071372	15056884	816865	1646563	1528124
30	Human	Azacytidine treatment	120	K562_Aza_96h.1_SC3	K562_Aza_96h	1 cell	SC3	Illumina Hiseq 2000	100	paired-end	20325851	20302156	753141	1526083	1406586
31	Human	Azacytidine treatment	42	K562_Aza_96h.4_1	K562_Aza_96h	4 cells	1	Illumina Hiseq 2000	100	paired-end	51042104	40946051	4555561	8799761	6994826
32	Human	Azacytidine treatment	117	K562_positive_control.50ng_1	K562_positive_control	50ng	1	Illumina Hiseq 2000	100	paired-end	18984859	18964932	13250793	27706060	15020951
33	Mouse	Cell-based titration	23	32D.1_1	32D	1 cell	1	Illumina Hiseq 2000	50	single	5031518	351690	179947	91025	87921
34	Mouse	Cell-based titration	24	32D.1_2	32D	1 cell	2	Illumina Hiseq 2000	50	single	4596795	356541	164892	86256	83624
35	Mouse	Cell-based titration	21	32D.10_1	32D	10 cells	1	Illumina Hiseq 2000	50	single	5171631	2780285	1342710	635251	616025
36	Mouse	Cell-based titration	22	32D.2_1	32D	2 cells	1	Illumina Hiseq 2000	50	single	5033818	1976489	613307	285258	279772
37	Mouse	Cell-based titration	20	32D.50_1	32D	50 cells	1	Illumina Hiseq 2000	50	single	5387679	2659965	1667876	785654	757626
38	Human	Cell-based titration	17	K562.10_1	K562	10 cells	1	Illumina Hiseq 2000	50	single	17620126	17620126	4643210	2529084	2318458
39	Human	Cell-based titration	21	K562.10_2	K562	10 cells	2	Illumina Hiseq 2000	50	single	5171631	2391346	1154876	614405	598610
40	Human	Cell-based titration	14	K562.100_1	K562	100 cells	1	Illumina Hiseq 2000	50	single	15024056	15024056	6519011	3430896	3064396
41	Human	Cell-based titration	23	K562.19_1	K562	19 cells	1	Illumina Hiseq 2000	50	single	5031518	4679828	2394498	1311788	1247682
42	Human	Cell-based titration	24	K562.19_2	K562	19 cells	2	Illumina Hiseq 2000	50	single	4596795	4240254	1961020	1105001	1056299
43	Human	Cell-based titration	22	K562.2_1	K562	2 cells	1	Illumina Hiseq 2000	50	single	5033818	3057329	948693	500363	489145
44	Human	Cell-based titration	16	K562.20_1	K562	20 cells	1	Illumina Hiseq 2000	50	single	12976166	12976166	2917305	1691449	1576050
45	Human	Cell-based titration	15	K562.50_1	K562	50 cells	1	Illumina Hiseq 2000	50	single	15719063	15719063	5608178	2989283	2703498
46	Human	Cell-based titration	20	K562.50_2	K562	50 cells	2	Illumina Hiseq 2000	50	single	5387679	2727714	1710357	917976	885410
47	Human	Cell-based titration	13	K562.500_1	K562	500 cells	1	Illumina Hiseq 2000	50	single	13518517	13518517	7790366	3873068	3432383
48	Human	Cell-based titration	8	K562_positive_control.100k_1	K562_positive_control	100k cells	1	Illumina Hiseq 2000	100	paired-end	15119424	15119424	8152607	15093231	10510415
49	Human	Cell-based titration	9	K562_positive_control.1k_2	K562_positive_control	1k cells	2	Illumina Hiseq 2000	100	paired-end	14570025	14570025	8028938	13541077	9910302
50	Human	Cell-based titration	10	K562_positive_control.1k_3	K562_positive_control	1k cells	3	Illumina Hiseq 2000	50	single	14094008	14094008	8143728	4067746	3586355
51	Human	Control	85	cross_control.0_2	cross_control	0 cell	2	Illumina Hiseq 2000	100	paired-end	14376789	710540	29017	51497	50480
52	Human	Control	86	cross_control.0_3	cross_control	0 cell	3	Illumina Hiseq 2000	100	paired-end	16222497	797577	41555	74836	73614
53	Human	Control	87	cross_control.0_4	cross_control	0 cell	4	Illumina Hiseq 2000	100	paired-end	15379838	71095	45400	97896	90591
54	Mouse	Control	88	cross_control.0_1	cross_control	0 cells	1	Illumina Hiseq 2000	100	paired-end	15231397	30824	20512	74423	36486
55	Mouse	Control	119	cross_control.0_10	cross_control	0 cells	10	Illumina Hiseq 2000	100	paired-end	15071372	14488	786	3553	2407
56	Mouse	Control	120	cross_control.0_11	cross_control	0 cells	11	Illumina Hiseq 2000	100	paired-end	20325851	23695	879	3939	2055
57	Mouse	Control	121	cross_control.0_12	cross_control	0 cells	12	Illumina Hiseq 2000	100	paired-end	17461704	37451	96	232	187
58	Mouse	Control	122	cross_control.0_13	cross_control	0 cells	13	Illumina Hiseq 2000	100	paired-end	18361804	37256	249	974	548
59	Mouse	Control	123	cross_control.0_14	cross_control	0 cells	14	Illumina Hiseq 2000	100	paired-end	20277027	19474	796	3504	2516
60	Mouse	Control	129	cross_control.0_15	cross_control	0 cells	15	Illumina Hiseq 2000	100	paired-end	17354336	49810	30190	85082	50619
61	Mouse	Control	145	cross_control.0_16	cross_control	0 cells	16	Illumina Hiseq 2000	100	paired-end	14699817	108455	74068	156669	116089
62	Mouse	Control	114	cross_control.0_5	cross_control	0 cells	5	Illumina Hiseq 2000	100	paired-end	19945087	22660	883	3651	2360
63	Mouse	Control	115	cross_control.0_6	cross_control	0 cells	6	Illumina Hiseq 2000	100	paired-end	20377652	20647	876	4078	2567
64	Mouse	Control	116	cross_control.0_7	cross_control	0 cells	7	Illumina Hiseq 2000	100	paired-end	20096779	21907	899	3946	2492
65	Mouse	Control	117	cross_control.0_8	cross_control	0 cells	8	Illumina Hiseq 2000	100	paired-end	18984859	19927	13923	64595	34640
66	Mouse	Control	118	cross_control.0_9	cross_control	0 cells	9	Illumina Hiseq 2000	100	paired-end	13720729	14123	719	3532	2223
67	Human	Control	26	negative_control_hg.0_2	negative_control_hg	0 cells	2	Illumina Hiseq 2000	50	single	16784007	11790977	27372	13484	13401
68	Human	Control	27	negative_control_hg.0_3	negative_control_hg	0 cells	3	Illumina Hiseq 2000	50	single	16721943	12119260	33743	17735	17588
69	Human	Control	89	negative_control_hg.0_4	negative_control_hg	0 cells	4	Illumina Hiseq 2000	100	paired-end	16421246	11332703	37324	67522	66246
70	Human	Control	90	negative_control_hg.0_5	negative_control_hg	0 cells	5	Illumina Hiseq 2000	100	paired-end	14476702	8596785	11021	19468	19092
71	Mouse	Control	26	negative_control_mm.0_2	negative_control_mm	0 cells	2	Illumina Hiseq 2000	50	single	16784007	4993030	11591	4930	4889
72	Mouse	Control	27	negative_control_mm.0_3	negative_control_mm	0 cells	3	Illumina Hiseq 2000	50	single	16721943	4602683	12815	5475	5463
73	Mouse	Control	89	negative_control_mm.0_4	negative_control_mm	0 cells	4	Illumina Hiseq 2000	100	paired-end	16421246	5088543	16759	25730	24498
74	Mouse	Control	90	negative_control_mm.0_5	negative_control_mm	0 cells	5	Illumina Hiseq 2000	100	paired-end	14476702	5879917	7538	11509	11120
75	Human	DNA input titration	132	KBM7.1_1	KBM7	1 cell	1	Illumina Hiseq 2000	100	paired-end	15613283	15273928	577776	1123702	1061377
76	Human	DNA input titration	133	KBM7.1_2	KBM7	1 cell	2	Illumina Hiseq 2000	100	paired-end	17812133	4641667	335323	603469	584737
77	Human	DNA input titration	134	KBM7.1_3	KBM7	1 cell	3	Illumina Hiseq 2000	100	paired-end	15928797	1712232	214101	390038	376614
78	Human	DNA input titration	1	KBM7.100ng_1	KBM7	100ng	1	Illumina Hiseq 2000	100	paired-end	12651269	12651269	7550083	13183650	9796261
79	Human	DNA input titration	5	KBM7.125ng_1	KBM7	125ng	1	Illumina Hiseq 2000	100	paired-end	15480966	15480966	9458765	15896555	11317078
80	Human	DNA input titration	4	KBM7.25ng_1	KBM7	25ng	1	Illumina Hiseq 2000	100	paired-end	14996065	14996065	8947183	15146922	10873403
81	Human	DNA input titration	7	KBM7.3125ng_1	KBM7	3125ng	1	Illumina Hiseq 2000	100	paired-end	14497438	14497438	7616759	13555747	9996328
82	Human	DNA input titration	125	KBM7.4_1	KBM7	4 cells	1	Illumina Hiseq 2000	100	paired-end	18080689	14771055	2166359	4034209	3588009
83	Human	DNA input titration	126	KBM7.4_2	KBM7	4 cells	2	Illumina Hiseq 2000	100	paired-end	17820904	12868909	1787912	3306556	2986168
84	Human	DNA input titration	127	KBM7.4_3	KBM7	4 cells	3	Illumina Hiseq 2000	100	paired-end	15173060	11182322	1285718	2369490	2205920
85	Human	DNA input titration	6	KBM7.625ng_1	KBM7	625ng	1	Illumina Hiseq 2000	100	paired-end	16110837	16110837	9699751	16695708	11714299
86	Human	DNA input titration	2	KBM7_positive_control.50ng_1	KBM7_positive_control	50ng	1	Illumina Hiseq 2000	100	paired-end	19535411	19535411	10629817	17691816	12145148
87	Human	DNA input titration	3	KBM7_positive_control.50ng_2	KBM7_positive_control	50ng	2	Illumina Hiseq 2000	100	paired-end	13893539	13893539	8444333	15436000	10908283
88	Human	DNA input titration	11	KBM7_positive_control.50ng_3	KBM7_positive_control	50ng	3	Illumina Hiseq 2000	50	single	17198040	17198040	10884781	5886089	4904193
89	Human	Hematopoietic differentiation	43	HL60.1_1	HL60	1 cell	1	Illumina Hiseq 2000	100	paired-end	15512960	4891556	823071	1592991	1505417
90	Human	Hematopoietic differentiation	44	HL60.1_2	HL60	1 cell	2	Illumina Hiseq 2000	100	paired-end	16255762	2944381	505423	957308	921673
91	Human	Hematopoietic differentiation	45	HL60.1_3	HL60	1 cell	3	Illumina Hiseq 2000	100	paired-end	18272406	2203470	412725	770452	744434
92	Human	Hematopoietic differentiation	46	HL60.1_4	HL60	1 cell	4	Illumina Hiseq 2000	100	paired-end	14886261	3370028	493067	982357	943579
93	Human	Hematopoietic differentiation	55	HL60.4_1	HL60	4 cells	1	Illumina Hiseq 2000	100	paired-end	15662405	12841810	2836972	5400305	4710118
94	Human	Hematopoietic differentiation	56	HL60.4_2	HL60	4 cells	2	Illumina Hiseq 2000	100	paired-end	20343773	15631639	3410599	6520252	5546624
95	Human	Hematopoietic differentiation	57	HL60.4_3	HL60	4 cells	3	Illumina Hiseq 2000	100	paired-end	16621884	13503156	2618321	4760948	4223045
96	Human	Hematopoietic differentiation	58	HL60.4_4	HL60	4 cells	4	Illumina Hiseq 2000	100	paired-end	14399830	14309740	1968478	3611971	3282085
97	Human	Hematopoietic differentiation	67	HL60.4_5	HL60	4 cells	5	Illumina Hiseq 2000	100	paired-end	17138070	13854781	2141567	3918535	3527946
98	Human	Hematopoietic differentiation	68	HL60.4_6	HL60	4 cells	6	Illumina Hiseq 2000	100	paired-end	18275109	14800475	2332353	4364420	3872031
99	Human	Hematopoietic differentiation	69	HL60.4_7	HL60	4 cells	7	Illumina Hiseq 2000	100	paired-end	17212598	14457145	1906870	3499117	3156962
100	Human	Hematopoietic differentiation	70	HL60.4_8	HL60	4 cells	8	Illumina Hiseq 2000	100	paired-end	17102234	13122286	2001310	3815702	3419512
101	Human	Hematopoietic differentiation	155	HL60.4_deep	HL60	4 cells	deep	Illumina Hiseq 2500	150	paired-end	529260989	395724707	5628708	13501221	9014063
102	Human	Hematopoietic differentiation	88	HL60_positive_control.50ng_1	HL60_positive_control	50ng	1	Illumina Hiseq 2000	100	paired-end	15231397	15200573	10115221	17570189	11989055
103	Human	Hematopoietic differentiation	76	HL60_VitD_120h.1_2	HL60_VitD_120h	1 cell	2	Illumina Hiseq 2000	100	paired-end	18734514	3793219	539944	1001570	955714
104	Human	Hematopoietic differentiation	77	HL60_VitD_120h.1_3	HL60_VitD_120h	1 cell	3	Illumina Hiseq 2000	100	paired-end	15885970	3391259	349229	651447	622911
105	Human	Hematopoietic differentiation	78	HL60_VitD_120h.1_4	HL60_VitD_120h	1 cell	4	Illumina Hiseq 2000	100	paired-end	17203548	2964202	404806	754860	726572
106	Human	Hematopoietic differentiation	71	HL60_VitD_120h.4_5	HL60_VitD_120h	4 cells	5	Illumina Hiseq 2000	100	paired-end	16868135	16776104	1795355	3325308	3023850
107	Human	Hematopoietic differentiation	72	HL60_VitD_120h.4_6	HL60_VitD_120h	4 cells	6	Illumina Hiseq 2000	100	paired-end	17416189	14087819	2091474	3870871	3482850
108	Human	Hematopoietic differentiation	73	HL60_VitD_120h.4_7	HL60_VitD_120h	4 cells	7	Illumina Hiseq 2000	100	paired-end	18902013	15749485	2420598	4574168	4032470
109	Human	Hematopoietic differentiation	74	HL60_VitD_120h.4_8	HL60_VitD_120h	4 cells	8	Illumina Hiseq 2000	100	paired-end	17613548	13227870	1863864	3458005	3126845
110	Human	Hematopoietic differentiation	97	HL60_VitD_14d.1_1	HL60_VitD_14d	1 cell	1	Illumina Hiseq 2000	100	paired-end	16227194	3500073	453334	846511	819543
111	Human	Hematopoietic differentiation	144	HL60_VitD_14d.1_10	HL60_VitD_14d	1 cell	10	Illumina Hiseq 2000	100	paired-end	14322745	6063784	1013700	1868428	1756192
112	Human	Hematopoietic differentiation	146	HL60_VitD_14d.1_11	HL60_VitD_14d	1 cell	11	Illumina Hiseq 2000	100	paired-end	15611674	2196011	339887	600375	580488
113	Human	Hematopoietic differentiation	98	HL60_VitD_14d.1_2	HL60_VitD_14d	1 cell	2	Illumina Hiseq 2000	100	paired-end	18831405	3480339	426645	787648	760417
114	Human	Hematopoietic differentiation	99	HL60_VitD_14d.1_3	HL60_VitD_14d	1 cell	3	Illumina Hiseq 2000	100	paired-end	15719435	2710189	567497	1040995	999994
115	Human	Hematopoietic differentiation	101	HL60_VitD_14d.1_5	HL60_VitD_14d	1 cell	5	Illumina Hiseq 2000	100	paired-end	17247530	5025881	903515	1680516	1591748
116	Human	Hematopoietic differentiation	102	HL60_VitD_14d.1_6	HL60_VitD_14d	1 cell	6	Illumina Hiseq 2000	100	paired-end	17159846	5397861	612312	1201903	1148732
117	Human	Hematopoietic differentiation	141	HL60_VitD_14d.1_7	HL60_VitD_14d	1 cell	7	Illumina Hiseq 2000	100	paired-end	16866999	5442497	636293	1163921	1107453
118	Human	Hematopoietic differentiation	142	HL60_VitD_14d.1_8	HL60_VitD_14d	1 cell	8	Illumina Hiseq 2000	100	paired-end	14516178	4923815	829251	1589763	1511585
119	Human	Hematopoietic differentiation	135	HL60_VitD_14d.4_1	HL60_VitD_14d	4 cells	1	Illumina Hiseq 2000	100	paired-end	14572528	11761822	2135611	3908426	3506373
120	Human	Hematopoietic differentiation	136	HL60_VitD_14d.4_2	HL60_VitD_14d	4 cells	2	Illumina Hiseq 2000	100	paired-end	15145107	8146425	1152792	2177904	2025126
121	Human	Hematopoietic differentiation	137	HL60_VitD_14d.4_3	HL60_VitD_14d	4 cells	3	Illumina Hiseq 2000	100	paired-end	16580329	16408543	2856538	5495911	4776136
122	Human	Hematopoietic differentiation	138	HL60_VitD_14d.4_4	HL60_VitD_14d	4 cells	4	Illumina Hiseq 2000	100	paired-end	16287235	12870904	2413219	4357270	3887150
123	Human	Hematopoietic differentiation	139	HL60_VitD_14d.4_5	HL60_VitD_14d	4 cells	5	Illumina Hiseq 2000	100	paired-end	17156503	13300607	1930796	3587482	3229454
124	Human	Hematopoietic differentiation	140	HL60_VitD_14d.4_6	HL60_VitD_14d	4 cells	6	Illumina Hiseq 2000	100	paired-end	14336144	10693633	1651697	3068432	2795967
125	Human	Hematopoietic differentiation	145	HL60_VitD_14d_positive_control.50ng_1	HL60_VitD_14d_positive_control	50ng	1	Illumina Hiseq 2000	100	paired-end	14699817	14591362	9964970	17856551	12212652
126	Human	Hematopoietic differentiation	63	HL60_VitD_48h.1_1	HL60_VitD_48h	1 cell	1	Illumina Hiseq 2000	100	paired-end	15380529	2778821	567141	1069705	1028907
127	Human	Hematopoietic differentiation	64	HL60_VitD_48h.1_2	HL60_VitD_48h	1 cell	2	Illumina Hiseq 2000	100	paired-end	15198425	3580941	883790	1630910	1549905
128	Human	Hematopoietic differentiation	65	HL60_VitD_48h.1_3	HL60_VitD_48h	1 cell	3	Illumina Hiseq 2000	100	paired-end	18501221	5053774	797640	1520384	1436774
129	Human	Hematopoietic differentiation	66	HL60_VitD_48h.1_4	HL60_VitD_48h	1 cell	4	Illumina Hiseq 2000	100	paired-end	15418966	2478302	511045	961501	925227
130	Mouse	Mouse ES cell differentiation	103	32D.4_1	32D	4 cells	1	Illumina Hiseq 2000	100	paired-end	16020026	12713954	2605004	4144824	3486894
131	Mouse	Mouse ES cell differentiation	112	32D.4_10	32D	4 cells	10	Illumina Hiseq 2000	100	paired-end	16901422	11087215	2424610	3772024	3215573
132	Mouse	Mouse ES cell differentiation	113	32D.4_11	32D	4 cells	11	Illumina Hiseq 2000	100	paired-end	18519189	18297074	2866947	4502864	3751102
133	Mouse	Mouse ES cell differentiation	104	32D.4_2	32D	4 cells	2	Illumina Hiseq 2000	100	paired-end	17192956	13496346	2697228	4226260	3553390
134	Mouse	Mouse ES cell differentiation	105	32D.4_3	32D	4 cells	3	Illumina Hiseq 2000	100	paired-end	13986795	9972316	2136715	3489031	2997022
135	Mouse	Mouse ES cell differentiation	106	32D.4_4	32D	4 cells	4	Illumina Hiseq 2000	100	paired-end	17301342	17154332	3316755	5219988	4283652
136	Mouse	Mouse ES cell differentiation	107	32D.4_5	32D	4 cells	5	Illumina Hiseq 2000	100	paired-end	15119874	10397858	1884219	2902288	2525844
137	Mouse	Mouse ES cell differentiation	108	32D.4_6	32D	4 cells	6	Illumina Hiseq 2000	100	paired-end	15143464	9976352	1594805	2518821	2209621
138	Mouse	Mouse ES cell differentiation	109	32D.4_7	32D	4 cells	7	Illumina Hiseq 2000	100	paired-end	16760938	11638290	1542403	2475799	2153154
139	Mouse	Mouse ES cell differentiation	110	32D.4_8	32D	4 cells	8	Illumina Hiseq 2000	100	paired-end	16437764	13491345	3388122	5281616	4327416
140	Mouse	Mouse ES cell differentiation	111	32D.4_9	32D	4 cells	9	Illumina Hiseq 2000	100	paired-end	15545186	11870400	1775909	2167146	1940823
141	Mouse	Mouse ES cell differentiation	39	CCE.1_1	CCE	1 cell	1	Illumina Hiseq 2000	100	paired-end	57529275	10385356	1374895	2270316	1980855
142	Mouse	Mouse ES cell differentiation	79	CCE.1_2	CCE	1 cell	2	Illumina Hiseq 2000	100	paired-end	12979263	2095836	599018	950520	871301
143	Mouse	Mouse ES cell differentiation	80	CCE.1_3	CCE	1 cell	3	Illumina Hiseq 2000	100	paired-end	15986928	3231619	622360	1034260	934918
144	Mouse	Mouse ES cell differentiation	82	CCE.1_5	CCE	1 cell	5	Illumina Hiseq 2000	100	paired-end	14471567	1738613	385009	609370	555206
145	Mouse	Mouse ES cell differentiation	83	CCE.1_6	CCE	1 cell	6	Illumina Hiseq 2000	100	paired-end	15914325	2490528	516858	866533	789345
146	Mouse	Mouse ES cell differentiation	84	CCE.1_7	CCE	1 cell	7	Illumina Hiseq 2000	100	paired-end	17089566	2950857	597746	991042	908247
147	Mouse	Mouse ES cell differentiation	85	CCE.1_SC1	CCE	1 cell	SC1	Illumina Hiseq 2000	100	paired-end	14376789	13666249	558102	915499	809803
148	Mouse	Mouse ES cell differentiation	86	CCE.1_SC2	CCE	1 cell	SC2	Illumina Hiseq 2000	100	paired-end	16222497	15424920	803662	1286985	1130870
149	Mouse	Mouse ES cell differentiation	28	CCE.4_1	CCE	4 cells	1	Illumina Hiseq 2000	100	paired-end	18466690	13765818	2937804	4747122	3895037
150	Mouse	Mouse ES cell differentiation	92	CCE.4_10	CCE	4 cells	10	Illumina Hiseq 2000	100	paired-end	18065208	17151519	1842820	2848126	2469493
151	Mouse	Mouse ES cell differentiation	93	CCE.4_11	CCE	4 cells	11	Illumina Hiseq 2000	100	paired-end	18111401	17952306	1938255	3022137	2616286
152	Mouse	Mouse ES cell differentiation	94	CCE.4_12	CCE	4 cells	12	Illumina Hiseq 2000	100	paired-end	15602612	14304504	840237	1295567	1155757
153	Mouse	Mouse ES cell differentiation	95	CCE.4_13	CCE	4 cells	13	Illumina Hiseq 2000	100	paired-end	15484451	15095117	1940016	3004351	2588917
154	Mouse	Mouse ES cell differentiation	96	CCE.4_14	CCE	4 cells	14	Illumina Hiseq 2000	100	paired-end	16759242	16171906	1413255	2182125	1906810
155	Mouse	Mouse ES cell differentiation	97	CCE.4_15	CCE	4 cells	15	Illumina Hiseq 2000	100	paired-end	16227194	12727121	1648433	2498393	2213555
156	Mouse	Mouse ES cell differentiation	98	CCE.4_16	CCE	4 cells	16	Illumina Hiseq 2000	100	paired-end	18831405	15351066	1881844	2890311	2516616
157	Mouse	Mouse ES cell differentiation	99	CCE.4_17	CCE	4 cells	17	Illumina Hiseq 2000	100	paired-end	15719435	13009246	2724056	4198413	3556603
158	Mouse	Mouse ES cell differentiation	100	CCE.4_18	CCE	4 cells	18	Illumina Hiseq 2000	100	paired-end	16498319	10625770	1025224	710090	660404
159	Mouse	Mouse ES cell differentiation	101	CCE.4_19	CCE	4 cells	19	Illumina Hiseq 2000	100	paired-end	17247530	12221649	2197116	3418968	2945497
160	Mouse	Mouse ES cell differentiation	29	CCE.4_2	CCE	4 cells	2	Illumina Hiseq 2000	100	paired-end	15272887	11035952	1581786	2673427	2301809
161	Mouse	Mouse ES cell differentiation	102	CCE.4_20	CCE	4 cells	20	Illumina Hiseq 2000	100	paired-end	17159846	11761985	1334233	722718	674261
162	Mouse	Mouse ES cell differentiation	43	CCE.4_5	CCE	4 cells	5	Illumina Hiseq 2000	100	paired-end	15512960	10621404	1787196	2812258	2422766
163	Mouse	Mouse ES cell differentiation	44	CCE.4_6	CCE	4 cells	6	Illumina Hiseq 2000	100	paired-end	16255762	13311381	2284989	3689569	3147709
164	Mouse	Mouse ES cell differentiation	45	CCE.4_7	CCE	4 cells	7	Illumina Hiseq 2000	100	paired-end	18272406	16068936	3009821	4809821	3967480
165	Mouse	Mouse ES cell differentiation	46	CCE.4_8	CCE	4 cells	8	Illumina Hiseq 2000	100	paired-end	14886261	11516233	1684934	2716874	2354370
166	Mouse	Mouse ES cell differentiation	91	CCE.4_9	CCE	4 cells	9	Illumina Hiseq 2000	100	paired-end	17511065	17217672	1599096	2419440	2104653
167	Mouse	Mouse ES cell differentiation	139	CCE_2i_120h.1_10	CCE_2i_120h	1 cell	10	Illumina Hiseq 2000	100	paired-end	17156503	3855896	559745	920617	818446
168	Mouse	Mouse ES cell differentiation	140	CCE_2i_120h.1_11	CCE_2i_120h	1 cell	11	Illumina Hiseq 2000	100	paired-end	14336144	3642511	562608	925210	829334
169	Mouse	Mouse ES cell differentiation	125	CCE_2i_120h.1_2	CCE_2i_120h	1 cell	2	Illumina Hiseq 2000	100	paired-end	18080689	3309634	485399	793450	711811
170	Mouse	Mouse ES cell differentiation	126	CCE_2i_120h.1_3	CCE_2i_120h	1 cell	3	Illumina Hiseq 2000	100	paired-end	17820904	4951995	687994	1112729	1004810
171	Mouse	Mouse ES cell differentiation	127	CCE_2i_120h.1_4	CCE_2i_120h	1 cell	4	Illumina Hiseq 2000	100	paired-end	15173060	3990738	458846	764951	703316
172	Mouse	Mouse ES cell differentiation	128	CCE_2i_120h.1_5	CCE_2i_120h	1 cell	5	Illumina Hiseq 2000	100	paired-end	18054031	10898330	539534	812855	722025
173	Mouse	Mouse ES cell differentiation	135	CCE_2i_120h.1_6	CCE_2i_120h	1 cell	6	Illumina Hiseq 2000	100	paired-end	14572528	2810706	510344	802583	720262
174	Mouse	Mouse ES cell differentiation	136	CCE_2i_120h.1_7	CCE_2i_120h	1 cell	7	Illumina Hiseq 2000	100	paired-end	15145107	6998682	990376	1504369	1352708
175	Mouse	Mouse ES cell differentiation	138	CCE_2i_120h.1_9	CCE_2i_120h	1 cell	9	Illumina Hiseq 2000	100	paired-end	16287235	3416331	640542	1046557	944759
176	Mouse	Mouse ES cell differentiation	51	CCE_2i_120h.4_1	CCE_2i_120h	4 cells	1	Illumina Hiseq 2000	100	paired-end	14091940	13928727	1669348	2805184	2404926
177	Mouse	Mouse ES cell differentiation	52	CCE_2i_120h.4_2	CCE_2i_120h	4 cells	2	Illumina Hiseq 2000	100	paired-end	15328950	12584390	1649402	2849637	2439541
178	Mouse	Mouse ES cell differentiation	53	CCE_2i_120h.4_3	CCE_2i_120h	4 cells	3	Illumina Hiseq 2000	100	paired-end	15057325	12711575	1944509	3273737	2789744
179	Mouse	Mouse ES cell differentiation	54	CCE_2i_120h.4_4	CCE_2i_120h	4 cells	4	Illumina Hiseq 2000	100	paired-end	15863288	12919126	1574046	2600461	2233139
180	Mouse	Mouse ES cell differentiation	75	CCE_2i_120h.4_5	CCE_2i_120h	4 cells	5	Illumina Hiseq 2000	100	paired-end	16449225	13513218	1835630	1899923	1696830
181	Mouse	Mouse ES cell differentiation	76	CCE_2i_120h.4_6	CCE_2i_120h	4 cells	6	Illumina Hiseq 2000	100	paired-end	18734514	14941295	2126812	3464780	2926909
182	Mouse	Mouse ES cell differentiation	77	CCE_2i_120h.4_7	CCE_2i_120h	4 cells	7	Illumina Hiseq 2000	100	paired-end	15885970	12494711	1286695	1576545	1405606
183	Mouse	Mouse ES cell differentiation	78	CCE_2i_120h.4_8	CCE_2i_120h	4 cells	8	Illumina Hiseq 2000	100	paired-end	17203548	14239346	1944595	1857167	1659600
184	Mouse	Mouse ES cell differentiation	40	CCE_2i_48h.1_1	CCE_2i_48h	1 cell	1	Illumina Hiseq 2000	100	paired-end	56109653	12295988	1064249	1733817	1464023
185	Mouse	Mouse ES cell differentiation	41	CCE_2i_48h.1_2	CCE_2i_48h	1 cell	2	Illumina Hiseq 2000	100	paired-end	52897124	16161229	1268511	2081962	1800120
186	Mouse	Mouse ES cell differentiation	64	CCE_2i_48h.4_10	CCE_2i_48h	4 cells	10	Illumina Hiseq 2000	100	paired-end	15198425	11617484	2867240	4541231	3786495
187	Mouse	Mouse ES cell differentiation	65	CCE_2i_48h.4_11	CCE_2i_48h	4 cells	11	Illumina Hiseq 2000	100	paired-end	18501221	13447447	2122418	3459701	2921079
188	Mouse	Mouse ES cell differentiation	66	CCE_2i_48h.4_12	CCE_2i_48h	4 cells	12	Illumina Hiseq 2000	100	paired-end	15418966	12940664	2668465	4333761	3618536
189	Mouse	Mouse ES cell differentiation	33	CCE_2i_48h.4_2	CCE_2i_48h	4 cells	2	Illumina Hiseq 2000	100	paired-end	19714673	15491803	2721597	4390899	3683439
190	Mouse	Mouse ES cell differentiation	34	CCE_2i_48h.4_3	CCE_2i_48h	4 cells	3	Illumina Hiseq 2000	100	paired-end	19598397	18488385	2070327	3267976	2792808
191	Mouse	Mouse ES cell differentiation	47	CCE_2i_48h.4_5	CCE_2i_48h	4 cells	5	Illumina Hiseq 2000	100	paired-end	15967771	13392545	2442565	3808493	3228643
192	Mouse	Mouse ES cell differentiation	48	CCE_2i_48h.4_6	CCE_2i_48h	4 cells	6	Illumina Hiseq 2000	100	paired-end	18313315	13593179	2481689	3879049	3281417
193	Mouse	Mouse ES cell differentiation	49	CCE_2i_48h.4_7	CCE_2i_48h	4 cells	7	Illumina Hiseq 2000	100	paired-end	16880112	13790367	1850695	2946969	2522413
194	Mouse	Mouse ES cell differentiation	50	CCE_2i_48h.4_8	CCE_2i_48h	4 cells	8	Illumina Hiseq 2000	100	paired-end	16997237	13320323	1952163	3174719	2719600
195	Mouse	Mouse ES cell differentiation	63	CCE_2i_48h.4_9	CCE_2i_48h	4 cells	9	Illumina Hiseq 2000	100	paired-end	15380529	12601708	2571934	4066045	3414028
196	Mouse	Mouse ES cell differentiation	42	CCE_2i_96h.1_1	CCE_2i_96h	1 cell	1	Illumina Hiseq 2000	100	paired-end	51042104	10096053	1123263	1822564	1579600
197	Mouse	Mouse ES cell differentiation	35	CCE_2i_96h.4_1	CCE_2i_96h	4 cells	1	Illumina Hiseq 2000	100	paired-end	17465765	13985307	2177451	3540429	3041117
198	Mouse	Mouse ES cell differentiation	36	CCE_2i_96h.4_2	CCE_2i_96h	4 cells	2	Illumina Hiseq 2000	100	paired-end	17954157	12135376	2107689	3278710	2845738
199	Mouse	Mouse ES cell differentiation	37	CCE_2i_96h.4_3	CCE_2i_96h	4 cells	3	Illumina Hiseq 2000	100	paired-end	20762888	13734250	2303348	3794909	3198261
200	Mouse	Mouse ES cell differentiation	38	CCE_2i_96h.4_4	CCE_2i_96h	4 cells	4	Illumina Hiseq 2000	100	paired-end	15088295	11128446	1915686	3223706	2767169
201	Mouse	Mouse ES cell differentiation	59	CCE_ATRA_14d.1_1	CCE_ATRA_14d	1 cell	1	Illumina Hiseq 2000	100	paired-end	16871200	4696089	935422	1562301	1402278
202	Mouse	Mouse ES cell differentiation	61	CCE_ATRA_14d.1_3	CCE_ATRA_14d	1 cell	3	Illumina Hiseq 2000	100	paired-end	17358911	4254585	744757	1240270	1117955
203	Mouse	Mouse ES cell differentiation	62	CCE_ATRA_14d.1_4	CCE_ATRA_14d	1 cell	4	Illumina Hiseq 2000	100	paired-end	18151486	4477029	571214	936154	831703
204	Mouse	Mouse ES cell differentiation	131	CCE_ATRA_14d.4_1	CCE_ATRA_14d	4 cells	1	Illumina Hiseq 2000	100	paired-end	17825646	17230248	1575327	2482136	2134528
205	Mouse	Mouse ES cell differentiation	133	CCE_ATRA_14d.4_2	CCE_ATRA_14d	4 cells	2	Illumina Hiseq 2000	100	paired-end	17812133	13170466	951460	1470697	1326353
206	Mouse	Mouse ES cell differentiation	134	CCE_ATRA_14d.4_3	CCE_ATRA_14d	4 cells	3	Illumina Hiseq 2000	100	paired-end	15928797	14216565	1777668	2214721	1956821
207	Mouse	Mouse ES cell differentiation	55	CCE_ATRA_7d.1_1	CCE_ATRA_7d	1 cell	1	Illumina Hiseq 2000	100	paired-end	15662405	2820595	623117	992700	893904
208	Mouse	Mouse ES cell differentiation	56	CCE_ATRA_7d.1_2	CCE_ATRA_7d	1 cell	2	Illumina Hiseq 2000	100	paired-end	20343773	4712134	1028120	1609695	1457815
209	Mouse	Mouse ES cell differentiation	57	CCE_ATRA_7d.1_3	CCE_ATRA_7d	1 cell	3	Illumina Hiseq 2000	100	paired-end	16621884	3118728	604735	919987	833949
210	Mouse	Mouse ES cell differentiation	155	CCE_ATRA_7d.1_deep	CCE_ATRA_7d	1 cell	deep	Illumina Hiseq 2500	150	paired-end	529260989	133536282	1899393	3771992	2658727
211	Mouse	Mouse ES cell differentiation	130	CCE_ATRA_7d.4_1	CCE_ATRA_7d	4 cells	1	Illumina Hiseq 2000	100	paired-end	17247194	16964017	1340759	1730357	1548355
212	Mouse	Mouse ES cell differentiation	72	CCE_EB_14d.1_2	CCE_EB_14d	1 cell	2	Illumina Hiseq 2000	100	paired-end	17416189	3328370	494129	662231	599143
213	Mouse	Mouse ES cell differentiation	73	CCE_EB_14d.1_3	CCE_EB_14d	1 cell	3	Illumina Hiseq 2000	100	paired-end	18902013	3152528	484524	761105	676466
214	Mouse	Mouse ES cell differentiation	143	CCE_EB_14d.4_1	CCE_EB_14d	4 cells	1	Illumina Hiseq 2000	100	paired-end	15501723	14668085	2507889	3828911	3234014
215	Mouse	Mouse ES cell differentiation	144	CCE_EB_14d.4_2	CCE_EB_14d	4 cells	2	Illumina Hiseq 2000	100	paired-end	14322745	8258961	1380674	2087306	1829490
216	Mouse	Mouse ES cell differentiation	146	CCE_EB_14d.4_3	CCE_EB_14d	4 cells	3	Illumina Hiseq 2000	100	paired-end	15611674	13415663	2076406	3055907	2633568
217	Mouse	Mouse ES cell differentiation	67	CCE_EB_7d.1_1	CCE_EB_7d	1 cell	1	Illumina Hiseq 2000	100	paired-end	17138070	3283289	507506	777571	707218
218	Mouse	Mouse ES cell differentiation	68	CCE_EB_7d.1_2	CCE_EB_7d	1 cell	2	Illumina Hiseq 2000	100	paired-end	18275109	3474634	547555	822054	733634
219	Mouse	Mouse ES cell differentiation	69	CCE_EB_7d.1_3	CCE_EB_7d	1 cell	3	Illumina Hiseq 2000	100	paired-end	17212598	2755453	363439	558213	500462
220	Mouse	Mouse ES cell differentiation	70	CCE_EB_7d.1_4	CCE_EB_7d	1 cell	4	Illumina Hiseq 2000	100	paired-end	17102234	3979948	606991	983795	896156
221	Mouse	Mouse ES cell differentiation	141	CCE_EB_7d.4_1	CCE_EB_7d	4 cells	1	Illumina Hiseq 2000	100	paired-end	16866999	11424502	1335661	2108708	1859921
222	Mouse	Mouse ES cell differentiation	142	CCE_EB_7d.4_2	CCE_EB_7d	4 cells	2	Illumina Hiseq 2000	100	paired-end	14516178	9592363	1615511	2416957	2135685
223	Mouse	Mouse ES cell differentiation	12	CCE_positive_control.50ng_1	CCE_positive_control	50ng	1	Illumina Hiseq 2000	50	single	15767383	15767383	10273833	5164228	4268644
224	Mouse	Mouse ES cell differentiation	87	CCE_positive_control.50ng_2	CCE_positive_control	50ng	2	Illumina Hiseq 2000	100	paired-end	15379838	15308743	9775908	14387765	9389659
